# Supplementary material for: Genome-Wide Characterization and Function Analysis of ZmERD15 Genes’ Response to Saline Stress in Zea mays L
Source: Int J Mol Sci. 2022 Dec 11;23(24):15721. doi: 10.3390/ijms232415721 (PMC9779859; doi:10.3390/ijms232415721)
Supplement: Supplementary file 1 [file ijms-23-15721-s001.zip › Table S1.xlsx]

## Sheet: Sheet1
Gene name	CDS Seguence
ZmERD15a	ATGAGCGCCGTGGCCGCCATGGCGACGTCGTCGCTGAACCCCAACGCGCCGCTCTTCATCCCGGCGGCGTACCGGCAGGTGGAGGAATTCTCGCCCGAGTGGTATGAGCTCGTCAACACCACCGCCTGGTTCCGGGACCACTGGTTCCGCCAGCACCAGCACCACGAGGCCGCCTTCGCCGCCGCCGCCGACGCCGAGCTCGACGTCGCCGCGCTCCTCCCCGACGACTCCGTCGACCTCCTCGACACCGACGACCTCTTCTACGCGCCTGACGTCCACCACCCCCACAACGCCAAGCCGGCGCTGCTGCCCGGGTACGACCTCGACATGCTCAGGGCGCTGAGCCTCAGCTCCCCCCGGGCCGCCGCCGCGCCGTCGCCGTCGCCGTTGCTGCGCGCC…
ZmERD15b	ATGAGCACCACAACGGCGTCGTCGCTGAACCCCAACGCGCCGCTCTTCATCCCGGCGGCGTACCGGCAGGTGGAGGACTTCTCGCCCGAGTGGTGGGAGCTCGTCAACACCACCGCCTGGTTCCGGGACCACTGCTTCCGGCAGCGCCAGCTCCACGAGGCCGCCTGCGACGACGTCGCCGCGCTCCTCCCCGACGACCTCCTCGACACCAACGACCTCTTCTACGCGCCCGACGTCGTCCACCACCAACCAGCGACGGCGCTGCTGCCCGGGTACGATGTCCTCGACGTGCTCGCGGCGCTGAGCCTCAGCTCCCCCAGGGCCATCCGCCAGCCTCGCTAG
ZmERD15c	ATGGCGGTTGTGAGCGGCAGCGGCGGGAGGCTGAACCCCTGGGCGGAGCCCTTCGTGCCTTCCGGGGCGCGGTACCGCGGCCTGCGGACCGTGGAGGCGACGCCGGAGCAGGAGGTGGAGGACTTCTCCCCCGAGTGGTGGCGCCTGGTGTCCGCCTCCCCGGCCTTCCGCGACCGCTGGCTGCGCGAGTACGGCGCGCTCGGCCTACTCGACGCCGAGGACGACCTGGACGACGACGTCGACAGCTTCCTCCCCGACGACTTCTTCTCGCCTCCGGCCCCGCGCTACGAGAGCGAGCGGGAGGACGCCGCGGGCAGGAGGGCGGGCCGAGGGCTTGAGGTGGCGGCGTGGGGCATCGACAGGTGGTGGAGGGCGCACGGTGGGCCGCCGGAGACCCCG…
ZmERD15d	ATGAGTGCCGTCGCGGTTTCGTCGTCGCTGAACCCGAACGCGCCGCTCTTCATCCCGGCGGCGCTGCTGCAGGTGGAGGACTTCTCGCCGCAGTGGTGGGACCTCATCACCACCACCGCCTGGTTCCGCGACCACTGGTCCCGCGAGCACGCCCACCTGGACGAGATAGCCGAGCAGCTCGAGTTGGTCGCCCTCCTTGCCTACGATGAGGATGAGGACCTCTTCTACGGCGAGCAGGCCCCCGCCGCCGCCGCCCTTAAGACAGATTCGGTGCTCAAGGCGCTGAACTTGGGTTCCCCGAAGAGCGGCGACGCCCCGCGGGGGTTCCGGGAGAAACCCAGGCACTCCGAGAAGCCGACCAAGTACGCCGGCAGCCCCAAGAGCAGCGCTCCTCGCGTG…
ZmERD15e	ATGAGCGCCGTGGCGGTTTCGTCGTCGCTGAACCCGGACGCGCCGCTCTTCATCCCGGCGGCGCTGCTGCAGGTGGAGGACTTCTCGCCGCAGTGGTGGGACCTCATCACCACCACTGCCTGGTTCCGCGACCACTGGTCCCGCGAGCGCGCCCACCTGGACGAGATGGCCGAGCAGATCGACGCGGCCGGCCTCCTCCCCGACGACGAGGACCTCTTCTACGACGACCAGCTCGAGCAGGGCCCCGTCGCCGCCGCCCTTAAGACAGATTCGGTGCTCAAGGCGCTGAACATGACCTCCCCGAAGGGCGGCGGCGACGCCCCGCGGGGGTTCCGGGAGAAACCCAGGAACGCCGAGAAGCCGACCAAGTACGCCGGCAGCCCCAAGAGCAACGCTCCC…
OsERD15a	ATGAGCGCCACGGCGGTGTCGTCGCTGAACCCGGACGCGCCGCTCTTCATCCCGGCGGCGTTCCGGCAGGTGGAGGACTTCTCGCCGCAGTGGTGGGACCTCGTCAAGACCACCGCCTGGTTCCGCGACCACTGGTTCCACGAGCACCAGCAGCTCGACGAGATGGCCGACTCCCTCGCCCTCCACGACGCCGCCGCCGACGACGACGACCTCGCCGGCCTCCTCCCCGACGACGCCTTCGACGACGACGACGACGACGACCTCTTCTTCGACCAGACCCATAACCTCCTCGTCGATCCCCCGCAGCCGCCCGCCGCTCTCAAGACTGATGCGGTGCTCAAGGCGCTGAGCCTGGTGTCTCCCAAGGGCGGCGACGCGCCGCGGGGGCTCCGGGAGAAG…
OsERD15b	ATGAGTGCTATGGCGATGTCGTCGCTGAACCCGAACGCGGCGCCGTTCATCCCGGCGGCGTTCAGGAGGGTGGAGGACTTCTCGCCGGAGTGGTGGGAGCTCGTCAAGACCACGGCGTGGT TCCGCGACCACTGGTTCAGG CAGCACCAGA TGTACGAGGA CGCTGCGGCG GAGGAGGACCACCACCGCCAGGTGTTCGACGACGACCTCGCCGCGCTCCTGCCCGACGACTCGCTCGACCTCCTCGACATGGTCGACACCGACGACCTCTTCTACACCCCCGACCCCCCCGTCCACCACAAGCCGACGACGACTCCCACCCTCGACGCCGACGTGCTCAGGGCGCTCAGCCTCAACTCGCCGAGGTTGGGCGGCGCCGGGATGGTGAGGCACG…
OsERD15c	ATGGAGGTGGCGAGAGGCGGCGGGAAGCTGAACCCGTGGGCGGAGCCCTTCGTGCCGGCGGGCTGGTCGGCCACCTACTGGCGCTGCGGCGGCGTCGCTGCCGTGGAGCCGGCTGTGGCCGAGGTGGAGGACTTCTCCCCGGAGTGGTGGCGCCTCGTCGGCTCCTCCCCGGCCTTCCGCGACCGCTGGCTCCGGGACTACTCCGCGCTGGGCCTCCTCGACGACAACGACAACGGCGACGGCTACGACCTCGAGGGGTTCCTCCTCCCCGACGACCTCTTCTCCTCCACCCCT CATCTGGTGGGAGAACCGGCGGATGAGAAGGAGGGCAAGGGTTTCGGCGG CGCCGGGGGGAAGAAGGTGAAGGGCGGGTCCGCCGAGGTGGTGGCGTGGGGCA…
AtERD15	ATGGCGATGGTATCAGGAAGACGATCTACTCTAAACCCCGACGCACCTCTTTTTATTCCGGCAGCTGTACGACAAGTGGAAGATTTCTCACCGGAGTGGTGGCAATTGGTGACAACTTCGACTTGGTACCCTGATTACTGGATCAGTCAGCAGCAGCAAGGCGCGGATGGTTTCTATGACAACGGAGAGAATGAGAATGGTGGAGGTCATATCGATGTAGCTGATCTTCTTCCAGAATCATTTGATTTTGATGATATGGAAGATTTCTTTGACACTGATGCTGCTGAGTTTGATCAAGGATTCGATGGAAGAATGTATTACCAAGCACCTTCCGAATTTGGCTTTGGAAAGAATGGTGAGATGGTTAAGAAATCAAGTGGAAACAGGAGCCCGAGATCG…
Protein name	Amino acid sequence
ZmERD15a	MSAVAAMATSSLNPNAPLFIPAAYRQVEEFSPEWYELVNTTAWFRDHWFRQHQHHEAAFAAAADAELDVAALLPDDSVDLLDTDDLFYAPDVHHPHNAKPALLPGYDLDMLRALSLSSPRAAAAPSPSPLLRAQQQRHADRPAHHARGAARRVIIHQPR
ZmERD15b	MAVVSGSGGRLNPWAEPFVPSGARYRGLRTVEATPEQEVEDFSPEWWRLVSASPAFRDRWLREYGALGLLDAEDDLDDDVDSFLPDDFFSPPAPRYESEREDAAGRRAGRGLEVAAWGIDRWWRAHGGPPETPRYAEKAPRRVAAAARVSPRPIQQPR
ZmERD15c	MSTTTASSLNPNAPLFIPAAYRQVEDFSPEWWELVNTTAWFRDHCFRQRQLHEAACDDVAALLPDDLLDTNDLFYAPDVVHHQPATALLPGYDVLDVLAALSLSSPRAIRQPR
ZmERD15d	MSAVAVSSSLNPNAPLFIPAALLQVEDFSPQWWDLITTTAWFRDHWSREHAHLDEIAEQLELVALLAYDEDEDLFYGEQAPAAAALKTDSVLKALNLGSPKSGDAPRGFREKPRHSEKPTKYAGSPKSSAPRVIHQPR
ZmERD15e	MSAVAVSSSLNPDAPLFIPAALLQVEDFSPQWWDLITTTAWFRDHWSRERAHLDEMAEQIDAAGLLPDDEDLFYDDQLEQGPVAAALKTDSVLKALNMTSPKGGGDAPRGFREKPRNAEKPTKYAGSPKSNAPRVIHQPR
StERD15	MALVSGGRST LNPNAPLFVPSFVRQVEDFS PEWWNLVTTSTWFHDYWMSQ NQGEEYGAGNDVADLLPENI DLNVDEDILNMEAQFEEFLQ SSENGQQGIKSSLYGVNAMP QYGLPSDALIRTLSSPRSPI GPPKYFEKASKIVSPRNSFR SIQQPR
SlERD15	MALVSGGRSTLNPNAPLFVPSFVRQVEDFSPEWWNLVTTSTWFHDYWMSQ NQGEEYGAGNDVADLLPENIDLNVDEDILNMEAQFEEFLQSSENEQQGIK SSLYGVNAMP QYGLPSDALI RTLSSPRSPI GPPKYFEKPSKIVSPRNSFR SIQQPR
OsERD15a	MSATAVSSLN PDAPLFIPAA FRQVEDFSPQ WWDLVKTTAW FRDHWFHEHQ QLDEMADSLALHDAAADDDD LAGLLPDDAF DDDDDDDLFF DQTHNLLVDP PQPPAALKTD AVLKALSLVSPKGGDAPRGL REKPRHSEKP TKYAGSPRSG GAPRVIHQPR
OsERD15b	MSAMAMSSLNPNAAPFIPAAFRRVEDFSPEWWELVKTTAWFRDHWFRQHQMYEDAAAEEDHHRQVFDDDLAALLPDDSLDLLDMVDTDDLFYTPDPPVHHKPTTTPTLDADVLRALSLNSPRLGGAGMVR HAEKPAQFVA AKGGAARHVI HQPR
OsERD15c	MEVARGGGKLNPWAEPFVPAGWSATYWRCGGVAAVEPAVAEVEDFSPEWWRLVGSSPAFRDRWLRDYSALGLLDDNDNGDGYDLEGFLLPDDLFSSTPHLVGEPADEKEGKGFGGAGGKKVKGGSAEVVA WGIDKWWRAH SSPPEVPRYA DKAPRRVAAA AARVNPRPIQQPR
NaERD15	MALVSGGRSSLNPNAPLFVPSFVRQVEDFSPEWWNLVTTSTWFHDYWMSQNQGEEYGNDQYGAGNGAGNDIADLLPENIDLNVDEDILNMEAQFEEFLQSSQSGQQGIKSPLYGVNGMPQ YVLPNVSDAL IRTMGSPRSP VAPPMYYEKP AKIVSPRNSFRSIQQPR
HaERD15	MSLVSQRRSNLNPNAPLFIPAAVRQVEDFSPEWWQLVKTSTWFHDYWLSQQQPQQGTDGSFGNTADDCDIVDMLPDSIDTDEDLLSMEAQYEQFLHSSWMESVNAFGSPAYQQMPSNGLG IEAETLIRSL SLSKATPGSQ VEMARYAEKP VRSFSPKIHS QRIQQPR
CaERD15	MALVSGGRSTLNPNAPLFIPSYVRQVEDFSPEWWNLVTTATWFRDYWTSQHQDEEFGDDDFGLAGNDVADLLPENIDLDVDEDILNMEAQFEEFLQSSASEQQGIKSSYSGVNGLPKGSE ALVRTLSMPK PKSPFETPKYHEKPAKIVSP KNSLRRIQQPR
BrERD15	MAMVSGRRSTLNPNAPLFVPAAVRQVEDFSPEWWQLVTTSTWYHDYWISQHQGADGFYDNGESQEVDVADLLPESFDFDDIEDVFESEFDHQGYGGYVGQQMYHAPSDFGLGKNGEMVRK SSGNRSPRSI VEPAKYAEKP AKWGNQKVAP RNIHQPR
AtERD15	MAMVSGRRSTLNPDAPLFIPAAVRQVEDFSPEWWQLVTTSTWYPDYWISQQQQGADGFYDNGENENGGGHIDVADLLPESFDFDDMEDFFDTDAAEFDQGFDGRMYYQAPSEFGFGKNGEMVKKSSGNRSPRSIVEPAKYAEKPAKWGNQRVAAAPRNIHQPR
AtERD15L	MTATIDRRLSTLNPNAPVFDPVEFREVEDFSPKWWDLVTT SKWFRDFWLSANSENEFLGG DDFSVMEEEFEEMIASSDGG SMADTVTEAD VASYLKMLLNIAESTKEKIY RSKVSSCSPK YNQKKYMNPN FNCRRNHHIY QPR
GmERD15a	MALVSGRSSALNPNAPLFIPAALRQVEDFSPQWWDLVKSSTWFRDYWLSQHKEEEFEVANDSSNDDIENMLSETFDLGMEEDFNVLENEFEQLVMSSEALDHSDPNAGKVSPQGLNKDVKAILINLTPKSPRERGPKSLSGLAKHLEKPAQHVNAKCVSLRIHQPR
GmERD15b	MALVSGRSSALNPNAPMFIPAALRQVEDFSPQWWDLVKSSTWFRDYWLSQHKEEEFEEVANDSTNDDMENMLSETFDLGMEEDFNVLENEFEQLVMFSEALDHSVQDDPNTGKGSPQSLNKDVKAFLINL TPKSPRERGP KSPSGLAKHL EKPAQHVNVK CASLRIHQPR
GmERD15c	MEVISASSLNPNAPMFVPLAYRTVEDFSDQWWNLVHSSPWFRDYWLRECFQDPQFQNDDAFDFDFDLDLQDEDEKERKEGKEVVSLGVLKWRSCGGGWAQAPRYVEKAPKFVKPKVSPRAIHQPR
GmERD15d	MEVISASSLNPNAPMFVPLAYRTVEDFSDQWWDLVHSSPWFRDYWLRECFQDPQYQYDDVFDFDFDLDLQDKDENEGKEGKEVVSLGVLKWRSCGGGWAEAPRYVEKAPKFVKPKVSPRAIHQPR
VaERD15	MAMEVISRTAPSSSTLNPNAPLFVPLAYRTVEDFSDQWWALVQSSPWFRD YWLQECFQDP ETDPYCYDIDDPALPDIDALFDDCTGSKAEEEKEHQRELV SLGALKWRKT RDPVVTPRHF EKAPKIVNVK VSPRPIQQPR
IbERD15	MALVSGRRSTLNPNAAPFVPASVRQVEDFSPEWWDLATNSTWFHDYWVGQKEGSEYGTNEAGFGDDDIADLLPDNIDLDVDEDILNMEDQYEEFLQSMETGQGNNAFVNSIKGMSESGSA KRPDALVKSL SLPKERGPKS LVPPRYYEKP AKVVSPRCSL RRIQQPR
